# Supplementary material for: Changes in Active Behaviours, Physical Activity, Sedentary Time, and Physical Fitness in Chilean Parents during the COVID-19 Pandemic: A Retrospective Study
Source: Int J Environ Res Public Health. 2022 Feb 6;19(3):1846. doi: 10.3390/ijerph19031846 (PMC8835301; doi:10.3390/ijerph19031846)
Supplement: Supplementary file 1 [file ijerph-19-01846-s001.zip]

Archive with 1 entries (1 files):
- ijerph-1543495 -Supplementary.pdf
